# Supplementary material for: The Arabidopsis pop2-1 mutant reveals the involvement of GABA transaminase in salt stress tolerance
Source: BMC Plant Biol. 2010 Feb 1;10:20. doi: 10.1186/1471-2229-10-20 (PMC2825238; doi:10.1186/1471-2229-10-20)
Supplement: Additional file 4 — UPLC- and GC-MS-based metabolite profiling dataset. Absolute values of metabolites levels are given in this excel sheet. [file 1471-2229-10-20-S4.XLS]

## Sheet: Feuil1
			UPLC-based determination (µmoles.g-1 DW)																									GC-MS-based determination (relative units)
			Ammonium	HO-Proline	Histidine	Asparagine	Glutamine	Arginine	Glycine	Homoserine	Aspartate	Glutamate	β-Alanine	Threonine	α-Alanine	GABA	Proline	Ornithine	Cystine	Lysine	Tyrosine	Methionine	Valine	Isoleucine	Leucine	Phenylalanine	Tryptophane	Serine	Ethanolamine	Glycerol	Succinate	Glycerate	Fumarate	Malate	2-Ketoglutarate	Citrate	Dehydroascorbate (dimer)	Fructose	Galactose	Glucose	myo-Inositol	Sucrose	Trehalose
Shoots	Control	WT	10.5174	nd	0.408919	3.61723	25.3531	0.343048	16.5177	1.52348	18.7681	38.7465	0.199418	4.45261	4.76534	0.627444	2.51823	0.070792	0.0528056	0.168907	0.161223	0.262034	1.12805	0.262181	0.203501	0.504756	0.10379	0.441046	3.40772	15.1643	7.03438	3.70572	180.129	63.8757	0.87911	33.3726	16.6639	19.2175	0.0339069	32.1265	0.0399542	45.2346	nd
		WT	10.6091	nd	0.401473	3.37081	22.4271	0.324075	15.4354	2.91183	19.2583	37.0516	0.184893	4.14587	4.60603	0.875814	2.29869	0.066354	0.0586739	0.17224	0.150148	0.236416	1.02022	0.240967	0.198897	0.481806	0.0922248	0.144188	8.27254	12.6324	6.79227	3.93143	182.626	68.311	0.471527	30.3024	14.3755	16.993	0.0332896	47.0221	0.04713	36.0866	nd
		WT	9.97749	nd	0.341493	3.01521	19.4596	0.286174	12.6846	1.54685	16.5792	33.5659	0.167258	3.77234	4.64622	0.664037	2.12997	0.0737284	0.0351356	0.153784	0.12119	0.218817	0.947366	0.225613	0.182419	0.400326	0.0818827	0.507928	4.33921	10.3169	6.25886	3.82462	202.937	57.825	0.326156	23.5845	17.8504	13.892	0.100604	32.2868	0.0392938	47.3726	nd
		pop2-1	11.3779	nd	0.405119	4.03647	24.5259	0.452637	10.8308	2.31152	18.5318	33.7397	0.357609	4.5843	5.86925	12.8036	3.40944	0.145745	0.0570941	0.210298	0.20125	0.384878	1.24968	0.238475	0.219584	0.521569	0.108271	0.210458	4.98617	8.99307	4.75829	3.80027	236.752	52.4583	0.872105	14.1638	17.7961	24.1692	0.0292401	47.881	0.0358204	48.5882	nd
		pop2-1	12.6481	nd	0.513837	5.00796	29.5704	0.689403	14.5666	2.20349	19.2655	37.1034	0.385067	5.35802	5.89043	14.0119	3.31747	0.166825	0.0965834	0.234206	0.228953	0.303498	1.3337	0.286811	0.235039	0.616469	0.133981	0.464633	4.51064	13.513	5.6122	2.44579	260.349	67.1081	0.861363	20.4042	16.6149	24.4964	0.0290627	48.3004	0.0429977	43.8043	nd
		pop2-1	9.70845	nd	0.178372	3.70559	21.2148	0.456155	8.41159	1.48584	17.334	31.493	0.36638	4.15655	5.33286	12.6877	2.73142	0.0887474	0.0602054	0.212051	0.186208	0.265085	1.05606	0.229438	0.202082	0.490727	0.0985629	0.148481	3.7797	6.25219	5.52886	2.45965	233.668	46.8489	0.918649	14.0899	12.2092	21.6147	0.249828	40.2577	0.0389539	49.6186	nd
	NaCl	WT	3.73871	0.160164	0.594414	5.39635	20.7478	0.386378	3.82054	4.63231	18.8463	54.778	0.42402	4.67165	6.67286	15.2725	126.275	0.0450134	0.518508	0.745061	0.568102	0.685096	2.18959	0.391157	0.566689	0.555462	0.103431	5.10299	14.1495	32.372	5.36619	4.98597	228.252	216.334	2.3722	203.256	23.1885	24.9074	1.66009	61.0748	0.500173	123.205	0.059766
		WT	3.59582	0.152217	0.461872	5.15484	21.3731	0.318143	3.53766	4.01889	18.8302	57.1117	0.409961	4.54249	6.76542	12.5236	132.028	0.0450658	0.448323	0.495306	0.503962	0.476792	1.94765	0.340786	0.468616	0.469283	0.0915333	2.86253	10.9163	24.0786	5.267	3.62329	278.504	203.415	1.5242	160.995	24.0041	23.3597	1.26293	58.9043	0.415296	101.438	0.201353
		WT	4.66954	0.156763	0.625246	5.56573	21.5498	0.451492	4.11313	4.98463	18.6214	56.5914	0.459998	4.67286	6.84535	17.5709	126.694	0.0527429	0.532566	0.803272	0.591697	0.701527	2.21798	0.410821	0.660844	0.609421	0.102447	11.0262	13.862	27.5735	4.58979	5.00904	166.131	191.318	1.66558	235.678	25.8262	26.4451	2.13698	71.285	0.495115	98.2971	0.201934
		pop2-1	3.35743	0.128595	0.666223	4.60468	16.5739	0.404747	4.15797	4.00772	19.01	54.9945	0.798466	5.44697	9.31686	24.2661	179.191	0.0781462	0.429179	0.589992	0.445256	0.331855	1.95019	0.479866	0.655045	0.660224	0.166274	4.46765	9.37075	16.2959	4.29142	3.56007	311.804	229.777	0.72343	131.215	20.6942	37.6013	0.709188	75.5514	0.762948	161.992	0.0562671
		pop2-1	3.54513	0.171468	0.900537	5.9106	19.1127	0.578049	4.43562	5.15662	21.411	62.0345	0.865533	6.53401	10.5656	26.4422	209.264	0.0708763	0.59913	0.706613	0.59755	0.450897	2.39423	0.586514	0.890186	0.882711	0.263441	3.96936	10.9246	20.7785	4.60754	4.36542	340.653	228.199	0.881619	144.821	22.6596	38.4359	0.977691	88.4721	0.750295	160.255	0.147476
		pop2-1	4.11346	0.145092	0.873895	6.63176	19.1466	0.646904	4.61006	5.0385	19.7894	54.9294	0.983404	6.57204	10.6572	29.2732	177.588	0.102815	0.565315	0.995246	0.700043	0.52307	2.55185	0.783269	1.18295	0.981282	0.294947	4.95147	11.0165	19.2283	4.43271	4.71651	331.916	192.597	0.828796	143.587	19.2659	43.8429	1.64265	86.1519	0.504027	126.409	0.183773
Roots	Control	WT	4.52066	0.040876	0.469458	3.89915	18.7056	0.38147	1.14786	3.50299	9.72315	31.6485	1.09925	4.00165	2.45105	5.82241	1.05193	0.0631545	0.35393	0.326573	0.860026	0.435543	1.32328	0.255828	0.416936	0.211268	0.0761093	0.249384	10.0003	6.51934	28.0504	4.67682	8.37844	319.11	5.35608	71.4286	51.1048	123.933	1.12831	328.18	8.23147	223.928	2.33717
		WT	6.23632	0.0773311	0.656263	5.34438	26.1977	0.560094	1.61075	5.11238	13.4687	43.4627	1.3623	5.52148	3.28808	8.39195	1.48088	0.0972317	0.507677	0.478153	1.36713	0.621939	1.82091	0.376726	0.55612	0.291813	0.0960809	0.308103	14.3022	11.8894	37.1893	7.66681	3.25397	422.084	7.44625	100	88.7282	197.892	1.57019	619.412	14.0486	397.319	5.13028
		WT	4.42736	0.0454932	0.549325	4.58322	21.7169	0.467405	1.27901	4.61486	10.1686	32.9287	1.05312	4.52991	2.60791	6.01784	1.34659	0.0782837	0.431707	0.38174	1.21189	0.52045	1.54615	0.301985	0.487728	0.242577	0.0835037	0.0811005	12.121	21.0693	27.9972	7.02678	1.88536	307.162	4.7954	62.5	45.5613	127.355	0.332559	386.629	6.85076	254.555	4.58576
		pop2-1	6.2634	0.39169	0.615989	4.95295	20.7578	0.476962	1.54656	4.73434	11.44	29.8073	1.58289	5.03423	3.22228	18.4486	1.43755	0.0916141	0.362319	0.448438	0.914562	0.431024	1.58586	0.384541	0.553701	0.305314	0.132884	0.210199	12.9009	9.49545	39.385	27.7358	2.57149	333.524	4.94907	58.8235	31.193	67.7929	0.677017	291.752	5.89127	190.173	2.6525
		pop2-1	5.60662	0.480691	0.782141	5.72404	22.2383	0.676307	1.87476	4.68906	10.3022	27.4681	1.66904	5.50103	2.85554	20.3189	1.63223	0.0960405	0.392049	0.500204	1.09651	0.469948	1.79588	0.476402	0.655603	0.307579	0.150075	0.392945	11.2903	11.9649	26.3676	74.8961	1.8646	270.991	3.9413	62.5	35.4119	78.3945	0.269821	323.677	8.05903	240.447	3.59785
		pop2-1	5.12974	0.449996	0.669759	4.52322	19.7835	0.544031	1.33883	4.34681	10.0498	27.6128	1.57829	5.0881	2.99821	17.9448	1.48635	0.051273	0.398823	0.405611	0.986762	0.444802	1.58398	0.374812	0.555359	0.320322	0.149743	0.0986475	10.9754	10.9219	31.389	15.9061	1.69245	309.875	3.95486	58.8235	30.376	71.3278	0.895404	280.782	5.18892	194.925	2.78819
	NaCl	WT	5.54942	0.281971	1.55727	7.85157	55.8492	0.969866	3.39126	3.98522	10.2386	40.4134	2.96565	7.7383	5.43244	9.39803	170.907	0.0564705	0.427048	0.556448	0.827206	0.303683	2.79484	0.830955	1.15732	0.622043	0.176376	1.44891	11.6047	8.89926	24.2353	93.2312	1.07134	281.737	0.93001	66.6667	20.6976	69.0503	0.479137	161.175	2.22925	248.305	1.70381
		WT	5.67738	0.289675	1.4318	7.91925	60.4865	0.899072	3.50312	3.95016	11.0547	45.1168	3.15634	7.29193	6.64392	10.4807	180.828	0.0827266	0.446834	0.555812	0.931351	0.306204	2.77177	0.731152	1.10658	0.654608	0.19437	2.48379	13.7439	12.246	27.7545	92.8484	1.04573	287.364	1.23373	76.9231	30.1925	78.9947	0.58074	197.147	2.7734	341.279	2.19391
		WT	6.36159	0.289062	1.72299	9.48973	71.4892	1.19705	3.40193	4.20648	11.8875	47.5003	3.10848	8.6794	6.04826	9.71389	173.533	0.0715638	0.585625	0.695744	1.22195	0.590396	3.44574	0.902355	1.30071	0.745328	0.216781	2.38895	11.8365	6.70675	22.817	81.7072	0.938011	286.057	1.0471	76.9231	29.0881	97.9486	0.527807	244.52	3.09462	365.297	2.35273
		pop2-1	5.5449	0.287436	3.15187	21.1403	46.792	2.64608	8.21309	4.63499	15.4324	54.1722	5.83737	10.3112	15.7105	46.1583	242.872	0.134986	0.491738	1.1794	0.813984	0.269807	5.39313	1.61557	2.41819	1.34335	0.405842	6.25684	11.7391	7.51062	27.8893	32.2639	0.875858	267.111	1.3758	62.5	16.0953	19.9401	0.149616	52.3334	1.22427	134.005	0.763086
		pop2-1	4.03442	0.222803	3.16887	21.7088	43.0922	2.84709	6.7203	3.40178	15.3448	55.7753	5.58321	10.1839	13.8175	43.1118	210.207	0.164786	0.384797	1.32138	0.932318	0.26565	5.722	1.86991	2.74535	1.45568	0.438824	1.90048	9.74101	9.26823	28.4114	49.2897	1.47993	237.66	1.96871	66.6667	16.4168	24.6517	0.203821	69.1463	1.28597	136.723	0.938239
		pop2-1	4.7425	0.263522	3.82422	25.1132	53.3443	3.79046	7.37161	3.83637	16.9899	61.2101	6.24797	12.1213	15.2392	48.1573	225.818	0.201887	0.449472	1.57056	1.10072	0.292426	6.57935	2.16524	2.99739	1.6073	0.544097	2.92853	10.5525	7.9701	28.1618	39.3263	0.877723	287.913	1.83224	76.9231	15.9484	18.5182	0.140799	54.7487	1.36794	134.817	1.05714
